# Supplementary material for: Can 9q34.2 rs633862 polymorphism predict survival in epithelial ovarian cancer?
Source: PeerJ. 2017 Nov 1;5:e3946. doi: 10.7717/peerj.3946 (PMC5671115; doi:10.7717/peerj.3946)
Supplement: Table S1 [file peerj-05-3946-s001.xls]

## Sheet: Supplementary Table1
Supplementary Table S1. SNPinfo results for rs633862
No.	rs	Chromosome	Position	Allele	TFBS	Splicing(site)	Splicing(ESE or ESS)	Splicing(abolish domain)	miRNA(miRanda)	miRNA(Sanger)	nsSNP	Stop Codon	Polyphen	SNPs3D(svm profile)	SNPs3D(svm structure)	RegPotential	Conservation	Nearby Gene	Distance (bp)	Allele
1	rs633862	9	135145265	A/G	Y	--	--	--	--	--	--	--	--	--	--	NA	0	ABO||LOC653163	-4814||-28996	A
