# Supplementary material for: Can 9q34.2 rs633862 polymorphism predict survival in epithelial ovarian cancer?
Source: PeerJ. 2017 Nov 1;5:e3946. doi: 10.7717/peerj.3946 (PMC5671115; doi:10.7717/peerj.3946)
Supplement: Data S1 [file peerj-05-3946-s002.xlsx]

## Sheet: Sheet1
Age	Height	Weight	BMI	age_of_menophania	age_of_primiparity	menopause	family	female_family	stage	Pathol	Histology	LN	ER	PR	Recur	PFS_sur_time	OS_sur_time	Death	rs633862
74	158	65	26.0375	16	19	1	0	0	3	2	2	9	1	0	1	12.1667	49.1667	0	A
34	158	59	23.634	15	99	0	0	0	9	4	9	1	0	0	0	62.7333	62.7333	0	AG
61	155	68	28.3039	19	25	1	0	0	3	3	3	9	9	9	1	17.1	28.2333	1	AG
54	162	62	23.6244	18	22	0	1	0	9	1	3	1	1	0	1	11.9	61.5667	0	A
51	159	55	21.7555	14	0	0	0	0	9	4	9	9	0	0	1	25.3333	30.3	0	AG
26	160	51.5	20.1172	14	0	0	0	0	3	1	3	9	1	0	1	27.9667	44.0667	0	AG
72	158	62	24.8358	18	25	1	0	0	3	1	3	9	1	0	1	3.73333	16.9333	1	A
43	170	75	25.9516	13	29	0	0	0	2	1	3	9	1	1	1	33.4667	43.8	0	AG
51	168	77	27.2817	18	26	0	0	0	9	1	3	9	1	0	1	24.6667	67.4667	0	A
30	153	54	23.0681	15	25	0	0	0	9	3	1	9	1	1	0	32.2333	32.2333	0	AG
59	161	51.5	19.8681	15	20	1	0	0	3	1	3	9	0	0	0	48.7	48.7	0	A
64	160	57	22.2656	14	25	1	0	0	4	1	3	1	0	0	1	29.9333	46.6	0	AG
45	165	53	19.4674	15	32	0	0	0	3	1	3	1	0	1	1	18.8	49.6667	0	A
56	155	53	22.0604	13	29	1	0	0	4	1	3	1	1	0	1	9.86667	15.2667	1	AG
55	165	70	25.7117	20	23	9	0	0	3	1	3	1	1	1	1	21.1333	47.1333	0	A
54	168	68	24.093	16	27	1	0	0	4	1	3	9	9	9	1	12.7333	14.3333	0	AG
79	157	67	27.1816	15	25	1	0	0	3	1	3	9	0	0	0	41.5667	41.5667	0	G
25	150	46	20.4444	13	99	0	0	0	9	3	1	0	1	1	1	7.33333	21.9	0	G
62	152	55	23.8054	13	23	1	0	0	3	1	3	1	1	1	0	53.0333	53.0333	0	G
52	160	67.5	26.3672	12	0	1	0	0	3	6	3	9	0	1	1	9.73333	13.9	0	G
52	160	61	23.8281	16	29	1	0	0	9	1	3	1	0	0	1	8.9	35.3333	0	A
64	158	46	18.4265	16	22	1	0	0	3	6	3	1	1	0	0	34.4667	34.4667	0	G
44	160	69	26.9531	12	23	0	0	0	3	2	2	0	1	0	1	16.2667	51.7667	1	A
72	165	58	21.3039	19	23	1	0	0	9	1	3	1	1	0	0	33.4	33.4	0	A
46	152	47.5	20.5592	13	28	0	0	0	3	1	3	1	0	0	1	48.1667	91.7333	0	A
49	171	58	19.8352	17	0	1	1	1	3	1	3	9	9	9	1	11.9333	19.5667	0	AG
57	156	42.4	17.4227	16	27	1	1	0	9	6	3	9	9	9	1	9.6	12.6333	1	AG
43	160	71.5	27.9297	15	23	0	0	0	9	4	9	9	9	9	0	20.7667	20.7667	0	AG
55	165	53	19.4674	15	25	1	1	1	9	1	3	1	1	0	1	25.8	29.5667	0	G
60	151	54	23.6832	15	0	1	0	0	3	1	3	9	9	9	0	50.4667	50.4667	0	AG
49	159	63	24.9199	14	27	0	0	0	9	2	2	9	1	1	1	7.83333	68.2667	0	AG
58	156	70	28.764	15	21	1	0	0	1	5	2	0	9	9	1	8.03333	16.0333	1	AG
58	165	50	18.3655	15	25	1	0	0	9	2	2	1	1	0	1	11.4	59.8	0	AG
43	157	45.5	18.4592	15	22	0	1	0	3	1	3	1	9	9	1	13.0333	29.4667	1	A
64	158	63	25.2363	16	24	1	0	0	9	1	3	0	1	1	1	23.0667	74.6333	0	AG
53	163	54.5	20.5126	14	27	1	0	0	3	1	3	0	1	0	1	10.4333	21.2667	0	AG
66	159	56	22.151	15	0	1	0	0	3	2	2	0	1	0	1	23.9	25.2333	0	AG
55	161	60	23.1473	16	26	1	0	0	9	1	3	0	1	0	1	7.5	11.8667	1	AG
64	163	80	30.1103	16	23	1	1	1	1	1	3	0	1	1	1	45.2667	89.8333	0	AG
59	157	67.5	27.3845	15	25	1	0	0	9	7	9	1	9	9	1	33.8667	57.9	0	A
49	164	58	21.5645	14	23	1	0	0	3	2	2	0	1	1	1	24.7333	49.7667	0	G
52	160	68.5	26.7578	14	26	1	1	1	3	1	3	0	1	0	1	35.5333	49.6667	0	AG
54	155	49	20.3954	19	24	0	0	0	9	1	3	0	1	1	1	25.1333	38.9	1	AG
56	155	46	19.1467	14	19	1	0	0	9	1	3	0	1	0	1	12.6333	34.1	0	AG
63	158	50	20.0288	16	23	1	0	0	3	1	3	0	0	1	1	11.6333	14.9333	0	A
36	169	55	19.257	14	23	0	0	0	9	4	9	0	9	9	0	39.9	39.9	0	AG
47	164	69	25.6544	15	25	0	1	1	9	2	2	9	1	1	1	29.7	46.1667	0	AG
61	160	51	19.9219	18	20	1	0	0	4	1	3	9	0	0	1	4.63333	5.26667	1	G
57	160	60	23.4375	16	26	1	1	0	3	1	3	9	1	0	1	4.23333	12.0667	1	G
53	154	48	20.2395	15	99	1	0	0	3	1	3	9	0	0	1	19.3667	19.3667	1	AG
62	155	62	25.8065	17	20	1	1	0	3	1	3	9	9	9	1	23.0667	45.7667	0	A
60	155	67	27.8876	15	20	1	0	0	3	1	3	9	1	0	1	9.06667	27.9333	1	A
60	158	50	20.0288	16	26	1	1	0	9	1	3	0	9	9	1	22.5667	71.7333	0	G
44	165	59	21.6713	13	23	0	0	0	9	3	3	9	0	0	1	57.8667	123.5	0	AG
64	158	66	26.4381	18	24	1	0	0	4	1	3	1	1	0	1	20.0667	52.0667	0	AG
55	158	61	24.4352	21	21	1	1	0	3	1	3	9	0	0	0	32.4667	32.4667	0	A
63	158	51.5	20.6297	17	19	1	1	0	9	1	3	9	9	9	1	22.5	59.2	0	G
65	154	60	25.2994	14	25	1	0	0	3	1	3	1	1	0	1	8.13333	26.5333	0	AG
29	165	56	20.5693	14	0	0	0	0	9	6	3	9	0	1	0	5.16667	5.16667	1	A
52	166	49	17.782	16	24	1	0	0	9	1	3	9	0	0	1	6.8	7.46667	1	AG
57	154	51	21.5045	17	31	1	0	0	9	1	3	9	1	1	0	34.6333	34.6333	0	A
56	153	50	21.3593	13	26	1	0	0	9	2	2	9	1	0	1	28.1667	33.3	0	AG
57	159	62.5	24.7221	17	20	1	0	0	4	2	2	9	1	0	1	12.4333	55.9667	1	AG
53	152	44	19.0443	17	25	1	0	0	1	2	2	1	1	0	1	46.4	111.867	0	G
45	163	73	27.4756	15	0	0	0	0	3	6	3	9	1	1	1	17.2333	23.6	1	A
49	165	70	25.7117	17	25	1	1	1	9	1	3	9	1	0	1	19	51.0667	1	G
56	162	60	22.8624	15	0	1	0	0	3	3	2	9	9	9	1	9.86667	40.1	0	AG
56	163	60	22.5827	14	0	1	1	0	3	2	2	9	0	0	0	39.4333	39.4333	0	AG
41	165	70	25.7117	14	0	0	0	0	4	1	3	9	1	1	1	21.6667	15.7	1	A
74	155	60	24.974	16	23	1	1	1	3	2	2	9	1	1	0	6.93333	6.93333	1	AG
38	157	57	23.1247	14	26	0	0	0	3	2	2	9	1	1	1	12.5667	17.6667	1	A
69	160	70	27.3438	17	23	1	0	0	9	1	3	9	1	0	1	15.8667	15.8667	1	AG
50	163	65	24.4646	16	24	0	1	1	4	1	3	9	9	1	1	32.6	62.9667	0	A
47	154	51	21.5045	15	20	0	0	0	3	1	3	9	0	1	0	32.5333	32.5333	0	A
41	168	83	29.4076	18	22	0	1	0	9	3	3	9	9	0	1	25.1	27.6667	0	G
57	160	62	24.2188	15	27	1	0	0	3	6	3	9	1	0	1	11.1667	24.8667	1	A
55	162	54	20.5761	14	22	1	0	0	3	6	3	9	1	1	1	10.3667	22.5333	1	AG
54	161	65	25.0762	15	29	0	1	1	9	2	2	0	1	0	1	18.8667	46.6	0	A
58	162	68	25.9107	13	29	1	1	0	3	2	2	9	1	0	1	6.63333	6.96667	0	G
60	155	60	24.974	18	27	1	0	0	9	6	3	9	1	0	1	19.6667	24.1667	0	A
58	155	53	22.0604	15	0	1	0	0	3	1	3	9	1	0	1	18.2667	38.3	0	G
70	155	68	28.3039	17	23	1	0	0	3	1	3	9	1	0	1	12.5	49.0667	1	A
53	160	69	26.9531	19	20	0	0	0	9	6	3	9	0	0	1	7.6	37.3667	1	A
51	158	54.5	21.8314	14	27	1	0	0	3	6	3	1	9	9	1	12.2	45.6333	1	A
41	156	42	17.2584	15	24	0	0	0	9	7	9	9	9	9	1	40.6667	106.033	1	AG
61	160	45	17.5781	17	26	1	0	0	3	1	3	9	1	0	1	22.6333	60.3	0	A
53	163	56	21.0772	17	26	1	1	1	2	7	3	0	1	1	1	21.7333	79.3667	0	AG
50	150	47	20.8889	17	0	1	0	0	3	1	3	9	0	0	1	25.8667	46.6333	0	AG
55	162	74	28.1969	16	25	1	0	0	3	1	3	9	1	1	0	45.1	45.1	0	AG
45	160	62.5	24.4141	16	19	0	0	0	9	2	2	9	9	9	0	50.6667	50.6667	0	AG
52	165	53	19.4674	17	21	0	0	0	9	1	3	9	9	9	1	25.4333	85.9333	0	AG
74	156	60	24.6548	15	20	1	0	0	3	1	3	1	1	1	1	3.73333	12.4333	1	AG
41	160	54.5	21.2891	12	25	0	1	1	4	1	3	9	1	1	1	32.9	44.2333	0	A
54	160	63	24.6094	14	0	1	1	1	9	2	2	0	0	0	1	23.9667	49.5667	0	A
62	158	69	27.6398	16	27	1	0	0	9	3	1	0	1	1	1	155.767	206.6	0	AG
52	170	85	29.4118	16	25	1	1	1	9	7	9	1	9	9	1	35.8333	36.7667	0	AG
55	160	74	28.9062	15	28	1	1	0	9	1	3	9	1	0	1	15.7	61	0	AG
55	152	58	25.1039	15	18	1	0	0	3	1	3	0	0	1	0	33.9667	33.9667	0	AG
70	152	50	21.6413	15	26	1	0	0	3	1	3	9	9	9	1	9.4	18.7333	1	G
62	155	54	22.4766	14	22	1	0	0	4	1	3	9	0	0	1	6.8	6.8	1	AG
43	162	62	23.6244	16	25	0	0	0	9	5	9	0	1	0	1	55.8333	79.7667	1	A
57	161	44.5	17.1675	16	24	1	0	0	4	1	3	9	9	9	1	18.4333	30.6333	1	A
66	158	62	24.8358	13	23	1	0	0	9	6	3	9	1	0	1	44.0667	89.6	0	AG
63	162	66	25.1486	14	0	1	1	0	3	1	3	9	1	1	1	12.2333	18.0667	0	A
71		63	0	13	21	1	0	0	3	1	9	9	1	0	1	13.7333	13.7333	1	AG
48	162	52	19.8141	15	0	0	1	0	4	1	3	1	9	9	1	29.7	63	0	G
53	157	55	22.3133	14	0	1	0	0	9	1	9	9	9	9	1	21.6	137	0	A
45	158	60	24.0346	14	23	1	0	0	9	3	1	9	9	9	1	50.9	107.267	0	A
70	156	46	18.902	14	30	1	0	0	9	1	9	9	1	1	1	7.86667	45.0667	0	A
31	161	55	21.2183	16	28	0	0	0	3	1	9	0	9	9	1	50.7667	54	0	AG
46	155	45	18.7305	17	25	0	1	0	3	3	2	9	1	1	1	22.1	44.6667	0	AG
45	155	50	20.8117	19	25	9	1	0	9	1	3	1	9	9	0	15.8667	15.8667	0	AG
38	160	65	25.3906	15	24	0	1	0	9	3	2	0	1	1	0	33.8333	33.8333	0	G
42	160	56	21.875	12	24	0	0	0	9	7	3	9	9	9	1	20.2333	52.4333	0	A
62	150	53	23.5556	18	26	1	1	0	2	1	3	0	1	0	0	41.3667	41.3667	0	AG
68	165	56	20.5693	15	0	1	0	0	4	6	3	9	1	0	1	49.2333	83.7333	1	A
60	165	59	21.6713	15	28	1	0	0	9	1	3	9	9	9	1	25.9	39.8333	0	AG
67	160	54	21.0938	13	19	1	0	0	9	6	3	9	1	0	0	30.0333	30.0333	0	AG
75	158	64	25.6369	14	20	1	1	0	3	6	3	9	1	0	1	16.9	30.8	1	G
68	155	61	25.3902	17	17	1	0	0	9	2	2	9	1	0	1	20.0333	33.2333	0	A
63	160	60	23.4375	14	27	1	0	0	9	1	3	9	0	0	1	10.3333	17.9667	0	G
58	158	53	21.2306	17	0	1	0	0	9	6	3	9	9	9	0	44.4667	44.4667	0	A
66	157	58	23.5304	14	0	1	0	0	9	1	3	9	1	1	0	35.1667	35.1667	1	AG
52	156	50.5	20.7512	18	25	1	0	0	9	1	3	1	0	0	1	30.6667	77.7667	0	AG
56	165	91	33.4252	13	25	1	1	0	3	1	3	0	9	9	1	23.5333	71.9667	0	A
63	162	60	22.8624	14	0	1	0	0	3	2	2	9	0	0	0	35.8333	35.8333	0	AG
48	160	58	22.6562	15	0	1	1	0	3	1	3	1	1	1	1	28.8	73.3667	0	AG
50	160	69	26.9531	14	0	1	0	0	3	6	3	0	0	0	1	28.9	36.5	0	AG
30	158	70	28.0404	15	22	0	0	0	9	5	2	0	9	9	0	49.6667	49.6667	0	G
47	158	55	22.0317	13	0	0	0	0	3	1	3	1	9	9	0	18.6	18.6	0	A
48	160	65	25.3906	15	20	0	1	1	3	2	2	9	0	0	1	17.2667	46.4	0	A
71	158	63.5	25.4366	15	18	1	1	0	3	1	3	9	9	9	1	8.66667	11.7667	1	AG
40	156	59	24.2439	11	25	0	0	0	2	1	3	9	0	1	1	22.3	22.3	0	G
60	145	42	19.9762	16	20	1	0	0	3	3	3	0	0	0	1	2.43333	7.86667	1	AG
48	166	55	19.9594	16	25	0	0	0	3	1	3	9	0	1	1	17	26.3	1	A
68	148	55	25.1096	16	25	1	0	0	9	3	2	9	0	0	1	11.4667	11.7333	0	AG
33	160	56	21.875	14	27	0	0	0	9	4	9	9	0	0	0	45.2	45.2	0	AG
59	158	62.5	25.0361	16	32	1	0	0	9	1	3	9	0	0	1	12.8667	44.7667	0	G
57	155	60	24.974	20	0	1	0	0	9	1	3	9	0	0	1	12.5	18.0333	1	A
70	155	52	21.6441	14	0	1	0	0	9	1	3	9	1	0	1	12.1667	32.8667	0	AG
40	156	41	16.8475	15	23	0	0	0	9	3	2	0	1	1	0	45.4667	45.4667	0	AG
56	160	50	19.5312	16	31	1	1	0	9	4	9	0	1	0	0	23.2333	23.2333	0	A
39	152	48	20.7756	14	24	0	0	0	9	5	2	1	0	0	1	14.8	15.5	0	AG
66	155	45	18.7305	21	0	1	0	0	3	7	3	9	1	1	1	12.7667	12.7667	0	AG
41	160	52	20.3125	19	21	0	0	0	9	2	2	1	9	9	1	16.2333	47.9	0	A
68	160	69	26.9531	16	21	1	0	0	9	1	9	1	9	9	1	63	109.6	0	AG
59	146	40	18.7652	15	19	1	1	0	3	1	3	0	1	1	0	27.7333	27.7333	0	A
41	160	47	18.3594	13	0	9	0	0	4	2	2	1	9	9	1	29.0667	39.0667	0	AG
73	156	52	21.3675	15	20	1	0	0	9	1	3	9	9	9	1	19.4667	29.5667	0	G
46	160	55	21.4844	14	22	1	0	0	9	1	9	9	9	9	1	8.86667	39.1667	0	AG
41	155	57	23.7253	13	21	9	1	0	3	7	3	0	1	0	1	15.6	25.7	0	AG
64	155	51	21.2279	16	21	1	0	0	4	1	3	9	9	9	1	13.3	25.1667	0	AG
55	170	90	31.1419	13	25	1	0	0	9	7	3	0	9	9	1	29.3	67.6333	0	G
55	165	65	23.8751	18	23	1	0	0	9	1	3	1	9	9	1	8.63333	42.4333	0	AG
61	155	68	28.3039	18	24	1	1	0	3	1	3	9	9	9	0	28.5333	28.5333	0	AG
62	158	48	19.2277	17	25	1	0	0	2	7	9	0	9	9	0	39.1667	39.1667	0	AG
46	160	55	21.4844	17	22	9	0	0	3	2	2	1	9	9	0	22.5667	22.5667	0	A
61	160	49	19.1406	18	25	1	0	0	9	1	3	9	1	1	1	11.4667	11.4667	1	A
39	164	67	24.9108	17	21	0	0	0	9	6	3	9	9	9	1	26.6667	54.5	0	AG
58	156	47	19.313	15	25	1	0	0	3	2	2	1	9	9	0	35.9	35.9	0	AG
58	155	49	20.3954	15	25	1	0	0	9	7	9	9	9	9	1	4.33333	31.7333	0	AG
54	153	56	23.9224	18	28	1	1	0	3	1	3	1	1	1	1	13.5333	35.9333	0	A
61	150	51	22.6667	16	22	1	0	0	4	1	3	0	0	0	0	16.0667	16.0667	0	A
52	174	80	26.4236	15	29	9	0	0	3	1	3	0	1	0	1	12.2	33.8333	0	AG
61	162	56	21.3382	18	26	1	1	1	9	6	3	0	1	0	1	53.6667	79.5667	0	AG
58	166	69	25.0399	15	17	1	0	0	9	5	9	0	9	9	1	50.8333	83.2667	0	G
56	165	75	27.5482	14	0	1	0	0	9	1	3	9	1	0	1	6.26667	10.4333	0	AG
64	160	77	30.0781	15	25	1	0	0	3	1	3	1	1	0	0	31.9	31.9	0	G
45	160	46	17.9688	18	26	0	0	0	3	7	2	9	9	9	1	17.1667	24.7667	1	AG
67	155	58	24.1415	17	22	1	0	0	2	1	3	0	1	0	1	12.8667	20.1333	0	AG
46	160	54	21.0938	14	26	0	1	0	9	2	2	9	1	0	1	23.2333	88.9333	0	AG
57	160	65	25.3906	15	30	1	0	0	9	1	3	9	0	0	1	58.3333	112.733	0	A
58	160	74	28.9062	15	25	1	1	0	9	4	9	9	9	9	0	27.9333	27.9333	0	G
51	158	47.5	19.0274	17	0	0	0	0	3	1	3	9	1	1	1	16.6	33.5667	0	A
52	155	56	23.3091	14	26	1	0	0	3	7	3	9	1	0	0	14.3333	14.3333	0	AG
47	156	60	24.6548	14	0	0	1	0	1	3	1	0	9	9	0	18.7	18.7	0	A
51	160	51	19.9219	18	27	1	0	0	1	1	3	0	1	1	1	13.0333	33.4	0	AG
43	148	58	26.4792	12	24	0	1	1	9	1	3	9	9	9	1	19.2333	47.9333	0	A
56	160	89	34.7656	14	25	1	0	0	9	1	3	0	1	0	1	14.4333	38.4667	0	G
41	160	61	23.8281	15	0	0	0	0	3	1	3	9	1	1	0	19.4667	19.4667	0	G
54	156	58	23.833	13	26	1	0	0	3	1	9	9	9	9	1	7.8	16.2	0	AG
47	156	44	18.0802	13	24	0	1	1	9	7	3	1	1	1	1	3.03333	32.8667	0	AG
52	156	65	26.7094	14	0	1	1	0	9	1	3	1	9	9	0	31.2333	31.2333	0	A
55	163	49	18.4425	16	26	1	1	0	9	6	3	9	9	9	1	20.6	32.2333	0	AG
66	158	57	22.8329	17	29	1	1	0	3	1	3	9	9	9	0	30.1667	30.1667	0	G
48	160	52	20.3125	14	26	0	0	0	1	5	9	0	0	0	1	127	151.433	0	AG
47	165	68	24.977	17	35	0	0	0	1	1	3	0	1	1	1	27.1	56.4	0	AG
54	150	50	22.2222	14	18	1	0	0	3	1	9	0	1	0	0	22.6333	22.6333	0	G
38	163	53	19.9481	15	25	0	0	0	3	1	3	1	9	9	1	13.8	23.4333	1	G
47	160	53	20.7031	16	24	0	1	1	9	1	3	1	1	1	0	29.8667	29.8667	0	A
54	164	60	22.3081	13	28	0	0	0	9	4	9	9	0	0	1	7.43333	50.5333	0	AG
60	159	58	22.9421	14	23	1	1	0	9	1	3	9	1	1	1	13.9	31.3333	0	A
61	162	54	20.5761	14	0	1	1	0	3	2	2	0	1	1	1	20.3	31.2333	0	A
50	158	66	26.4381	14	25	1	0	0	9	1	9	1	9	9	1	59.8667	91.1	0	A
50	153	67	28.6215	14	21	1	0	0	9	1	9	0	9	9	1	20.2	43	0	AG
44	154	45	18.9745	13	22	0	1	0	3	3	3	9	9	9	1	18.2	28.0667	0	A
49	154	57	24.0344	16	22	0	0	0	9	6	3	9	9	9	0	30.4667	30.4667	0	G
53	152	45	19.4771	18	26	1	0	0	3	1	3	9	9	9	1	17.5	25.6333	0	AG
64	160	55	21.4844	14	29	1	0	0	9	1	3	9	9	9	1	20.6667	52.4333	0	AG
27	164	62	23.0518	13	26	0	0	0	9	4	9	0	9	9	0	32.5	32.5	0	AG
40	156	54.5	22.3948	15	25	0	1	0	3	2	2	9	1	1	1	40.1	43.1667	0	AG
39	165	58	21.3039	15	25	0	0	0	4	6	3	9	1	1	1	23.7333	30.0667	0	A
51	160	61	23.8281	12	30	1	0	0	4	4	9	0	0	0	1	15.7667	37.3	0	AG
54	160	68	26.5625	14	26	1	0	0	9	6	3	0	0	0	1	17.7333	68.5	0	A
54	155	67	27.8876	16	24	1	1	0	3	2	2	0	1	1	1	13.3	25.7333	0	AG
69	162	55	20.9572	15	0	1	1	0	4	1	3	1	0	1	0	43.9	43.9	0	AG
60	160	56	21.875	17	0	1	1	0	3	1	3	9	0	1	0	14.6	14.6	0	AG
49	158	70	28.0404	15	24	1	0	0	3	1	3	9	9	9	1	13.4667	41.8	0	A
52	160	55	21.4844	13	0	0	0	0	3	6	3	9	1	0	1	25.2333	26.2667	1	A
57	155	47	19.563	17	25	1	0	0	3	1	3	9	1	0	1	20.7667	32.8667	1	G
57	163	63	23.7118	13	0	1	0	0	9	6	2	9	9	9	1	25.0333	59.8	0	AG
52	163	68	25.5937	14	23	0	0	0	3	1	3	9	1	0	1	14.7	39.6333	0	AG
50	158	48	19.2277	18	24	1	0	0	9	2	2	1	1	0	1	6.56667	31.9333	0	AG
51	160	60	23.4375	14	0	1	0	0	2	1	3	0	9	9	1	17.0667	60.7667	0	AG
57	162	60	22.8624	15	0	1	1	0	9	1	3	9	9	9	1	11.5333	43.4	0	AG
50	163	60	22.5827	15	20	1	0	0	9	1	3	0	1	0	1	22.8333	37.9667	0	AG
35	158		0	15	25	0	1	1	9	5	2	1	9	9	1	13.0333	41.4667	0	AG
60	160	50	19.5312	13	24	1	0	0	9	1	3	9	1	1	0	18.1	18.1	0	A
53	160	51	19.9219	16	23	1	1	0	3	1	3	9	1	0	1	17.0667	22.4	0	G
49	155	52	21.6441	19	23	0	1	0	9	1	3	1	1	0	1	15.5333	23.6333	0	A
50	169	61	21.3578	12	24	0	0	0	9	2	2	9	1	0	1	11.6667	32.9333	1	AG
45	160	77	30.0781	14	20	0	0	0	3	1	3	9	1	0	1	5.76667	60.2	0	G
56	158	57	22.8329	15	0	1	1	0	3	2	2	1	0	0	1	17.3667	39.5	1	AG
75	155	55	22.8928	17	34	1	1	0	3	1	3	9	9	9	0	57.2333	57.2333	0	AG
56	156	63	25.8876	17	22	1	0	0	9	2	2	1	9	9	1	6.4	61.5	0	G
41	160	63	24.6094	15	25	0	0	0	9	4	9	9	9	9	1	34.6	46.2333	1	AG
50	162	56	21.3382	12	25	0	0	0	3	1	9	9	0	0	1	8.76667	8.76667	1	A
70	162	55	20.9572	16	26	1	1	0	9	6	3	9	9	9	1	15.1667	24.8	1	A
63	160	55	21.4844	16	29	1	0	0	9	2	2	9	0	1	1	24.5	28	0	A
54	160	59	23.0469	15	0	1	0	0	9	1	3	9	1	0	0	57.0667	57.0667	0	G
54	158	65	26.0375	16	28	1	0	0	9	1	3	9	9	9	1	11.1667	14.7667	0	A
65	163	70	26.3465	21	24	1	0	0	3	1	3	9	1	1	1	11.6667	11.6667	1	AG
55	154	60	25.2994	14	27	1	1	0	3	1	3	9	1	1	1	10.9667	12.4333	0	A
55	156	57	23.4221	12	27	0	1	1	9	1	3	1	1	0	1	40.1	74.3	1	A
58	159	61	24.1288	14	24	1	0	0	3	1	3	9	1	0	1	8.1	15.0667	1	A
53	160	56	21.875	15	26	0	1	1	3	2	2	9	1	0	1	17.7667	88.4333	0	G
36	162	55	20.9572	15	24	0	0	0	9	1	3	9	9	9	1	36.6	62.0667	0	AG
52	160	50	19.5312	14	29	1	1	1	3	1	3	1	0	1	1	15.8667	24.6333	1	A
54	140	34	17.3469	19	21	1	0	0	4	2	2	9	1	0	1	12.2	15.2333	1	A
40	155	55	22.8928	15	22	0	0	0	9	3	9	9	0	0	1	17.3	29.8	1	A
51	154	50	21.0828	14	28	1	0	0	9	1	3	9	9	9	1	16.4667	69.6	1	A
53	160	70	27.3438	16	29	1	0	0	9	1	3	0	1	0	1	31.8	50	0	AG
54	158	45	18.026	17	27	1	0	0	9	1	3	9	0	0	0	41.3333	41.3333	0	G
50	155	62	25.8065	17	0	1	0	0	4	6	3	9	0	1	1	42.3	59.2333	0	AG
72	150	51.5	22.8889	16	23	1	0	0	3	1	3	1	0	0	1	31.5	31.5	1	G
44	157	60	24.3418	12	21	0	0	0	1	2	2	9	1	1	0	40.9	40.9	0	AG
35	162	67	25.5296	13	34	0	0	0	3	3	3	1	9	9	0	58.6	58.6	0	AG
51	157	63	25.5588	14	24	0	1	1	9	6	3	1	1	1	1	48.6667	75.3	0	G
59	155	51	21.2279	15	24	1	0	0	3	1	3	9	9	9	1	6.93333	6.93333	1	AG
52	157	63	25.5588	16	23	1	0	0	3	2	2	9	1	1	1	13.1333	23.1333	1	A
53	156	80	32.8731	0	0	9	9	9	2	3	3	9	1	0	1	62.6	82.5333	0	AG
50	160	60	23.4375	14	24	1	0	0	3	1	3	1	1	0	1	37.6667	55.8333	0	A
23	158	60	24.0346	13	23	0	0	0	3	2	1	1	0	0	0	44.7333	44.7333	0	AG
55	160	57	22.2656	16	24	0	0	0	3	1	3	0	9	9	1	3.86667	3.86667	1	A
50	160	65	25.3906	13	29	0	0	0	9	1	3	1	0	0	1	44.0333	59.2667	0	A
47	168	67	23.7387	14	28	0	1	1	3	1	3	1	9	9	1	27.5333	29.3333	1	A
75	156	45	18.4911	16	18	1	0	0	3	1	3	1	0	0	1	5.1	6.06667	1	G
44	155	64	26.6389	16	24	0	1	0	3	1	3	1	1	0	1	10.2	15.3667	1	AG
38	160	60	23.4375	14	23	0	0	0	9	5	2	9	0	0	0	17.9333	17.9333	0	AG
56	159	65	25.711	14	25	1	1	0	9	2	2	1	0	0	1	10.2667	58.8667	0	AG
68	150	62	27.5556	12	24	1	0	0	9	4	9	9	0	0	1	48.2	61.8	0	A
36	158	47.5	19.0274	14	0	0	0	0	3	6	3	9	0	1	1	21.2667	57.1	0	A
46	168	61	21.6128	13	25	0	0	0	9	1	3	1	9	9	1	31.4333	67.0667	0	AG
57	155	44.5	18.5224	15	27	1	0	0	2	6	3	0	9	9	1	17.0333	50.3	0	AG
56	153	45	19.2234	20	24	1	0	0	9	1	3	1	0	0	1	9.63333	22.4667	1	AG
33	162	53	20.1951	13	23	0	0	0	9	5	9	9	9	9	0	46.2	46.2	0	AG
69	156	61	25.0657	17	22	1	0	0	3	1	3	1	1	1	1	19.5	42.7333	1	AG
51	158	57	22.8329	14	28	1	0	0	9	6	3	9	0	0	1	36.7333	82.7667	0	AG
64	157	40	16.2278	18	27	1	0	0	3	1	3	1	9	9	1	19.0333	45.1333	0	AG
53	156	52	21.3675	16	24	1	0	0	3	6	3	9	9	9	1	16.5667	27.3	1	A
50	165	80	29.3848	15	25	1	0	0	3	6	3	9	1	0	1	18.2	18.4	1	AG
77	153	55	23.4952	18	20	1	0	0	9	1	3	9	1	0	1	12.1667	15.6667	0	G
49	153	43	18.369	14	26	1	0	0	9	1	3	0	9	9	1	10.7667	15.8667	1	AG
70	155	58	24.1415	15	21	1	0	0	2	6	3	0	1	0	1	38.6	41.7333	0	AG
60	163	63	23.7118	15	0	1	0	0	9	1	3	1	0	0	0	17.7333	17.7333	0	A
44	157	61	24.7475	14	25	0	1	1	9	6	3	1	9	9	1	11.5	32.2667	0	G
34	153	48	20.5049	15	0	0	0	0	9	6	3	0	0	0	1	7.4	10.6	0	A
57	158	65	26.0375	16	26	1	0	0	3	6	3	0	9	9	1	7	10.0333	1	G
78	150	40	17.7778	16	0	1	0	0	3	1	3	0	9	9	1	8.1	16.3333	1	AG
48	161	66	25.462	18	24	0	0	0	9	6	3	0	1	1	1	50.4667	104.933	0	AG
46	160	65	25.3906	15	25	1	1	0	9	1	3	1	9	9	1	20.2	22.5	0	AG
51	160	51	19.9219	18	26	0	0	0	9	6	3	9	1	1	1	27.5	51.3	0	A
75	160	55	21.4844	16	0	1	0	0	9	2	2	0	9	9	1	1.33333	1.76667	1	AG
53	150	52	23.1111	16	0	1	1	0	3	1	3	1	1	0	1	138.967	138.967	1	AG
60	148	41.5	18.9463	14	30	1	0	0	3	1	9	1	1	1	1	24.4667	46.8667	0	AG
61	157	60	24.3418	18	19	0	1	0	3	1	3	0	1	0	1	10.2333	19.9	0	AG
48	158	46	18.4265	16	25	0	0	0	3	1	3	0	1	1	1	8.7	25.6	1	A
58	155	48	19.9792	15	22	1	0	0	3	1	3	0	1	0	1	8.8	22.7667	1	A
60	152	60	25.9695	19	24	1	0	0	3	1	9	0	1	0	1	17.1667	35.3333	0	AG
54	162	80	30.4832	17	25	1	0	0	9	2	2	1	1	0	1	19.5333	67.9333	0	A
55	157	60	24.3418	18	26	1	0	0	9	1	3	0	9	9	1	54.5667	95.9333	0	A
47	160	50	19.5312	14	22	0	0	0	4	1	3	1	0	1	1	29.3333	46.5667	0	A
54	160	62	24.2188	18	18	1	0	0	3	2	2	0	1	0	1	9.33333	15.4	1	A
54	153	41	17.5146	13	19	0	0	0	3	1	3	1	1	0	1	13.4667	26.7333	0	G
50	169	65	22.7583	13	20	0	1	1	9	3	3	1	0	0	1	20.5667	38.2333	0	A
55	165	62	22.7732	12	25	1	0	0	3	1	3	0	0	0	1	22.5	31.6	0	AG
55	160	64	25	19	24	1	0	0	3	1	3	0	0	0	0	16.1667	16.1667	0	AG
50	159	60	23.7332	15	28	1	0	0	9	1	3	9	9	9	1	22.8	32	0	A
57	156	47	19.313	15	23	1	0	0	3	6	3	1	0	0	1	5.23333	5.4	0	AG
46	160	76	29.6875	15	24	0	1	1	9	1	3	0	0	0	1	11.8667	30.7333	0	A
62	170	67	23.1834	15	21	1	0	0	3	1	3	0	1	0	1	11.1333	11.1333	1	A
46	162	61	23.2434	15	22	1	0	0	3	1	3	1	0	0	0	37.7667	37.7667	0	A
48	155	48	19.9792	17	25	1	1	0	9	2	2	0	1	1	0	49.5	49.5	0	A
53	158	62	24.8358	11	27	1	1	0	3	2	2	1	1	1	1	25.4333	53.2333	0	AG
50	168	49.5	17.5383	15	23	1	0	0	9	4	9	0	0	0	0	10.4333	10.4333	0	AG
65	150	61	27.1111	17	25	1	0	0	3	6	3	1	1	0	1	6.76667	27	1	AG
44	158	64	25.6369	15	22	0	0	0	3	2	2	0	0	1	1	12.2333	18.6667	1	AG
51	164	47.5	17.6606	14	38	1	1	0	4	6	3	0	0	0	1	25.8333	26.3333	0	G
53	155	63	26.2227	14	0	1	0	0	4	1	3	0	0	0	1	11.2333	16.1	1	AG
63	160	60	23.4375	14	17	1	9	9	4	6	3	0	1	0	1	8.9	17	1	AG
58	155	65	27.0552	17	23	1	0	0	9	2	2	0	1	1	1	25.2333	66.6333	0	A
68	157	74	30.0215	15	27	1	0	0	9	1	3	0	1	0	1	35.5667	49.3	0	A
54	154	63	26.5643	12	20	1	1	1	9	4	9	0	1	1	1	20.4333	57.2	0	AG
52	170	83.5	28.8927	12	26	1	0	0	9	1	3	0	0	0	1	18.3333	38.6667	1	AG
54	168	60	21.2585	14	22	0	1	0	3	1	3	0	1	0	1	26.3667	46.6667	0	A
64	164	60	22.3081	17	21	1	0	0	9	2	2	0	9	9	1	13.0667	54.9	0	AG
23	157	64	25.9645	14	20	0	0	0	9	5	1	0	0	0	1	7.16667	41.6333	0	A
67	158	55	22.0317	16	0	1	0	0	1	3	2	0	1	1	0	30.5667	30.5667	0	AG
60	162	59.5	22.6718	17	18	1	0	0	3	1	3	0	1	0	1	16.1667	35.6667	0	G
57	155	50	20.8117	13	27	1	1	0	3	1	3	0	0	0	1	28.2667	48.3	0	A
45	155	55	22.8928	14	23	0	0	0	9	1	3	0	9	9	0	34.6333	34.6333	0	A
74	157	75	30.4272	15	22	1	0	0	9	1	3	0	0	1	1	10.1333	34.1667	0	AG
50	163	58	21.83	12	26	0	1	0	9	6	3	0	1	1	1	29.9	48.5333	0	AG
58	165	60	22.0386	14	0	1	1	1	1	4	9	0	0	0	0	27.2667	27.2667	0	A
48	164	64	23.7954	15	23	0	0	0	2	1	3	0	9	9	1	34.5667	47.8333	0	AG
56	155	52	21.6441	16	24	1	0	0	9	2	2	1	1	0	1	21.3667	32.2667	0	AG
66	150	40.5	18	18	16	1	1	1	3	1	3	9	1	0	0	18.5	18.5	1	A
70	158	50	20.0288	16	0	1	0	0	9	6	3	9	1	0	0	24.5667	24.5667	1	AG
65	163	72	27.0993	17	18	1	9	9	9	1	3	9	9	9	1	10.1	14.6667	0	G
57	158	60	24.0346	13	24	1	0	0	3	2	2	9	9	9	0	14.5667	14.5667	0	G
58	160	55	21.4844	13	0	1	1	0	4	2	2	9	0	0	0	14.4667	14.4667	0	AG
60	155	56	23.3091	18	21	1	0	0	3	1	3	9	0	1	1	38.8	48.8333	0	G
59	162	54	20.5761	16	25	1	9	9	9	1	9	9	9	9	1	14.0333	14.3667	0	AG
58	153	49	20.9321	16	24	1	1	0	9	1	3	9	0	0	1	32.3667	48.7	0	A
71	158	55	22.0317	16	20	1	1	0	3	1	3	9	0	0	0	14.2333	14.2333	0	A
40	160	64	25	14	23	0	0	0	9	1	9	9	9	9	1	11.3333	51.5667	0	AG
44	165	70	25.7117	13	22	0	0	0	3	1	3	1	1	1	1	20.6	45.0333	0	A
51	162	62	23.6244	16	22	1	0	0	3	1	3	9	1	1	0	57.2	57.2	0	A
56	158	57	22.8329	18	21	1	0	0	3	6	3	9	0	0	1	16.2	25.2667	0	G
61	155	56	23.3091	20	20	1	0	0	3	1	3	9	9	9	1	9.03333	14.8667	1	AG
64	156	66	27.1203	17	26	1	0	0	3	1	3	9	1	0	1	18.9333	38.7333	0	AG
61	158	44.5	17.8257	13	0	1	0	0	2	4	9	9	9	0	1	86.2667	108.167	0	AG
67	154	49	20.6612	15	23	1	0	0	3	6	3	1	0	0	1	2.13333	5.76667	0	AG
51	150	46	20.4444	15	25	1	0	0	3	6	2	0	0	1	0	26.5667	26.5667	0	A
43	160	60	23.4375	16	26	0	0	0	9	2	2	1	0	0	1	142.367	174.4	1	G
48	155	55	22.8928	15	22	0	0	0	9	6	3	9	9	9	1	30.9	34.1	0	A
81	160	58	22.6562	14	18	1	0	0	9	6	3	9	0	0	0	10.2	10.2	1	A
57	160	74	28.9062	18	25	1	1	1	9	2	2	9	9	9	1	21.3333	27.0667	1	G
65	168	70	24.8016	14	0	1	0	0	9	3	9	0	9	9	0	44.6667	44.6667	0	A
53	157	60	24.3418	14	27	1	0	0	9	3	2	9	9	9	1	21.4333	63	0	A
52	162	69	26.2917	15	0	1	0	0	3	1	3	9	1	0	1	66.8667	114.433	0	G
54	163	51	19.1953	18	22	1	0	0	9	1	3	1	0	0	1	22.8667	46.4667	0	A
54	158	50	20.0288	15	17	1	1	0	9	6	3	0	0	0	1	57.7	104.267	0	A
55	165	65	23.8751	14	26	1	0	0	3	1	3	9	0	0	0	43.1333	43.1333	0	A
52	163	48	18.0662	15	28	1	1	0	9	3	2	1	1	0	1	57.8667	81.3	0	A
69	158	65	26.0375	15	27	1	0	0	3	1	3	9	1	0	1	27.4	33.9333	0	AG
48	167	57	20.4382	16	23	0	0	0	3	2	2	9	1	1	0	44.6	44.6	0	AG
50	164	62	23.0518	15	26	1	0	0	9	6	3	1	1	0	1	23.6	68.7667	0	A
70	160	60	23.4375	15	26	1	0	0	9	3	2	9	9	9	0	40.4	40.4	0	AG
49	160	54	21.0938	16	26	0	1	0	9	2	2	9	9	9	1	25.6	45.5667	0	AG
69	155	40	16.6493	17	22	1	0	0	9	1	3	9	1	0	1	12.6	30.9	0	A
42	162	62	23.6244	16	27	0	0	0	3	4	9	9	0	0	1	10.3333	10.3333	1	AG
67	160	65	25.3906	14	20	1	0	0	3	1	3	9	1	0	1	10.0333	22.0667	1	A
47	157	50	20.2848	15	21	0	0	0	9	4	9	9	9	9	1	18.7	28.2667	1	A
60	152	55	23.8054	16	0	1	0	0	2	1	3	0	1	0	0	33.1	33.1	0	AG
40	155	51	21.2279	14	0	0	0	0	9	1	3	0	1	0	0	14.1	14.1	0	AG
43	160	54	21.0938	13	25	0	0	0	9	1	3	1	9	9	1	26.2	29.2	0	AG
57	155	51	21.2279	15	23	1	0	0	3	1	3	9	1	1	1	19.7333	35.5667	1	G
65	158	67	26.8386	15	20	1	0	0	9	1	9	9	9	9	1	16.7	38.7	0	G
55	160	70	27.3438	14	26	0	0	0	3	1	3	1	1	0	1	37.5	43.3	0	G
53	160	48	18.75	15	26	1	0	0	9	5	2	9	1	1	1	6.9	53.4333	0	AG
59	158	55	22.0317	16	20	1	0	0	9	1	3	9	1	0	1	20.6667	40.7667	0	AG
59	153	61	26.0584	15	22	1	0	0	9	1	3	9	9	9	1	14.9	38.9333	0	A
57	158	60	24.0346	14	0	1	0	0	3	6	3	1	9	9	0	45.2333	45.2333	0	A
41	160	52	20.3125	15	25	0	0	0	3	1	3	9	9	9	1	12.6	30.9	0	G
54	156	54	22.1893	14	27	0	0	0	9	3	3	0	9	9	0	44.9667	44.9667	0	AG
65	158	48	19.2277	13	30	1	0	0	9	1	9	9	1	0	1	58.0667	143.233	0	G
56	154	60	25.2994	13	25	1	0	0	2	1	3	9	1	1	0	14.8333	14.8333	0	AG
61	158	53	21.2306	14	21	1	1	1	9	1	3	9	1	1	1	34.8333	44.3667	0	AG
63	154	66	27.8293	15	0	1	0	0	3	1	3	1	1	0	1	15.0333	79.4333	0	AG
55	154	48	20.2395	14	27	1	1	0	3	1	3	9	1	1	1	14.7	93.7333	0	A
61	161	50	19.2894	18	0	1	0	0	3	1	3	1	0	0	1	4.23333	31.7333	0	AG
60	155	54	22.4766	16	0	1	0	0	3	4	9	9	9	9	1	5.2	9.13333	0	AG
34	160	53	20.7031	13	23	0	0	0	1	2	2	9	9	9	1	53.3667	89.3333	0	G
44	161	73	28.1625	14	0	0	1	1	3	7	2	9	9	9	1	18.3333	34.8	0	A
60	158	62	24.8358	18	0	1	0	0	9	3	2	9	1	1	1	11.5667	33.9333	0	A
40		72	0	14	22	0	0	0	9	1	3	9	0	1	1	10.6667	13.5	0	AG
47	163	53	19.9481	13	0	0	1	1	9	1	3	9	0	0	1	23.5	36.3333	0	AG
38	160	56	21.875	12	24	0	1	0	3	1	3	9	9	1	1	22.3	35.7	0	A
74	158	49	19.6283	16	26	1	0	0	3	6	3	1	0	0	1	11.3	11.3	1	AG
53	163	60	22.5827	15	0	1	0	0	9	6	3	0	9	9	0	43.3	43.3	0	AG
54	160	52	20.3125	15	28	1	0	0	3	1	3	0	0	0	0	20.2333	20.2333	0	AG
52	158	53	21.2306	13	23	1	0	0	3	1	3	1	1	0	0	18.6	18.6	1	A
42	152	40	17.313	14	30	0	1	0	9	1	3	1	0	0	1	7.76667	17.9667	1	A
50	152	44	19.0443	17	0	0	0	0	9	1	3	9	9	9	1	40.2	46.9333	0	A
57	159	67	26.5021	16	19	1	0	0	9	2	2	9	0	0	1	44.4	90.3667	0	AG
53	158	53	21.2306	13	23	1	0	0	3	6	3	9	9	9	1	22.6	24.0667	0	A
41	157	65	26.3702	16	24	1	1	0	9	1	9	9	9	9	1	41.1	53.1333	0	AG
65	160	60	23.4375	13	20	1	0	0	3	1	3	1	0	0	1	10.7333	13.8	1	AG
64	157	54	21.9076	17	29	1	0	0	3	1	3	9	1	1	1	38.3667	44.2333	0	G
47	164	55	20.4491	12	24	0	1	1	2	1	3	0	9	9	0	44.5	44.5	0	AG
64	160	60	23.4375	17	23	1	0	0	9	2	1	9	1	0	0	31.6	31.6	0	A
53	166	65	23.5883	14	29	1	1	0	9	5	9	9	0	0	1	2.03333	2.03333	1	A
62	161	55	21.2183	15	20	1	0	0	3	1	3	9	9	9	1	16.3667	25.5	1	AG
66	150	58.5	26	15	0	1	0	0	9	2	2	9	1	1	1	12.7667	19.1	0	AG
74	158	44	17.6254	13	0	1	0	0	3	1	3	0	0	0	1	29.7667	30.5333	0	A
67	158	65	26.0375	14	19	1	0	0	3	1	3	9	0	0	1	23.5333	28.5	1	A
48	159	50	19.7777	16	23	0	0	0	3	1	3	9	0	0	1	7.13333	7.13333	1	G
39	158	57	22.8329	15	26	0	0	0	9	5	9	9	9	9	1	17.2	23.7	0	AG
51	154	58	24.4561	16	22	1	1	0	9	1	3	9	9	9	0	43.4667	43.4667	0	A
66	155	52	21.6441	17	26	1	1	0	9	1	3	9	1	0	1	19.9333	33.0667	1	AG
20	158	44	17.6254	16	99	0	1	0	3	1	3	0	1	1	1	23.7	41.6667	0	G
51	165	53	19.4674	17	0	1	0	0	3	1	3	9	9	9	1	6.63333	9.33333	1	AG
43	151	51	22.3674	15	0	1	0	0	9	5	9	9	9	9	1	15.2667	68.0333	1	AG
45	155	50	20.8117	15	24	0	0	0	4	6	3	0	9	9	0	42.8333	42.8333	0	A
42	160	80	31.25	13	21	0	0	0	3	1	3	9	0	0	1	18.9333	25.3667	1	G
54	152	51	22.0741	13	18	0	1	0	3	1	3	1	1	1	1	38.1	38.1	0	AG
40	157	57	23.1247	15	0	0	0	0	4	1	3	1	1	1	0	42.1667	42.1667	0	G
50	115	41	31.0019	13	30	0	0	0	3	1	3	9	1	1	1	12.2667	32.5667	0	AG
67	158	67	26.8386	17	0	1	0	0	9	6	3	9	0	0	0	22.8	22.8	0	AG
25	164	57	21.1927	15	0	0	1	0	9	5	2	9	9	9	0	27.2333	27.2333	0	A
52	155	50	20.8117	15	24	1	1	1	3	6	3	9	9	9	1	17.6	41.1	0	AG
62	166	55	19.9594	15	0	1	0	0	3	1	3	1	9	9	1	18.9333	42.6667	0	G
24	165	63	23.1405	13	22	0	1	0	9	2	2	9	1	0	1	32.1	69.3667	0	A
47	163	51	19.1953	15	22	1	1	1	3	1	3	9	1	1	1	10.5	20.0667	0	A
72	150	55	24.4444	13	0	1	0	0	3	1	3	9	1	0	1	14.2667	32.5	0	A
53	158	65	26.0375	16	26	1	1	0	4	1	3	9	1	1	1	10.5	23.4333	1	A
43	155	52	21.6441	16	22	0	1	1	9	6	3	9	9	9	0	39.3333	39.3333	0	AG
55	157	57.5	23.3275	15	29	1	0	0	9	6	3	9	9	9	0	45.2333	45.2333	0	G
43	160	56	21.875	16	23	0	0	0	3	6	3	1	1	1	0	28.4667	28.4667	0	AG
58	154	48	20.2395	15	18	1	0	0	3	1	3	9	0	0	1	7.4	9.4	1	AG
57	160	62	24.2188	16	32	1	0	0	9	4	9	0	0	0	0	40.8	40.8	0	A
71	160	50	19.5312	15	25	1	0	0	3	1	3	9	0	1	0	35.7	35.7	0	AG
54	159	70	27.6888	15	21	1	0	0	2	4	9	9	0	0	1	12.8	39.7333	0	A
60	160	57	22.2656	15	27	1	0	0	3	1	3	9	0	1	1	9.83333	44.6667	0	G
27	160	61	23.8281	15	22	0	0	0	9	1	9	9	0	0	1	70.7333	77.2667	0	A
59	160	56	21.875	15	25	1	0	0	3	1	3	9	1	1	1	18.8	50.0333	1	A
67	162	62	23.6244	14	20	1	0	0	9	1	3	9	1	0	0	14	14	0	AG
56	158	58	23.2335	15	99	1	1	1	3	4	9	0	1	0	1	20.0333	72.8	0	A
65	152	48	20.7756	13	0	1	0	0	4	6	3	9	9	9	1	14.2667	40.1333	0	A
47	160	54	21.0938	14	0	0	0	0	9	1	3	9	9	9	1	8.2	15.4333	0	AG
41	165	66	24.2424	14	0	1	0	0	9	2	2	9	9	9	1	10.9	41.5667	0	G
55	162	64	24.3865	15	0	1	0	0	9	4	3	9	9	9	0	13.1	13.1	0	G
55	154	72	30.3593	18	0	1	0	0	9	1	3	1	9	9	1	12.0667	37.1	0	AG
46	163	58	21.83	12	24	0	1	0	9	1	3	0	9	9	1	18.9333	57.0333	0	G
53	158	55	22.0317	14	24	0	0	0	9	5	3	9	9	9	1	8.6	18.5	1	A
56	166	80	29.0318	20	22	1	0	0	3	1	3	9	9	9	1	9	22.4	1	AG
50	162	79	30.1021	15	0	9	9	9	2	5	9	0	9	9	1	5.46667	21.7	0	A
42	156	63	25.8876	15	23	9	1	0	4	5	2	0	0	0	0	28.8667	28.8667	0	AG
59	160	82	32.0312	19	22	1	0	0	9	1	3	0	9	9	1	25.9333	41.9333	0	AG
57	160	63	24.6094	16	0	1	0	0	4	1	3	9	9	9	1	9.03333	15.4667	1	G
56	162	62	23.6244	15	21	1	0	0	3	1	3	0	1	0	0	12.6	12.6	0	G
67	159	70	27.6888	18	28	1	1	1	4	1	3	0	1	1	0	13.0333	13.0333	0	A
61	156	66	27.1203	15	19	1	0	0	9	2	2	1	1	1	1	7	9.1	1	A
47	162	62.5	23.815	14	24	1	0	0	4	1	3	1	9	9	1	14.4667	52.0667	0	A
48	158	52	20.83	14	26	9	0	0	3	1	3	9	9	9	0	31.2	31.2	0	A
58	152	55	23.8054	15	29	1	0	0	4	1	3	9	9	9	1	9.46667	37.9	0	A
56	156	53	21.7784	16	28	1	0	0	3	1	3	9	9	9	1	32.7667	34.0667	0	AG
49	162	52	19.8141	14	25	1	0	0	9	1	3	0	9	9	1	17.9667	28.8667	0	A
54	160	53	20.7031	18	25	1	0	0	4	1	3	0	1	1	1	10.7667	30.4333	0	AG
56	165	66	24.2424	13	27	1	0	0	3	1	3	0	1	1	0	10.9667	23.1333	1	A
51	158	64	25.6369	14	0	0	0	0	9	1	3	9	9	9	1	8.1	16.2333	1	A
61	158	55	22.0317	17	21	1	0	0	9	7	3	0	0	0	1	8.66667	12.9333	0	A
51	156	62.5	25.6821	16	25	1	1	0	9	6	3	1	1	1	1	36.3333	65.7667	0	AG
55		49	0	15	0	1	0	0	9	6	3	9	9	9	1	24.4333	64.6333	0	AG
46	160	56	21.875	15	25	9	0	0	9	4	9	1	9	9	1	27.7	38.8667	0	AG
44	163	59	22.2063	13	22	1	0	0	9	5	3	9	1	1	1	15.3667	16.4667	0	A
60	158	50	20.0288	13	20	1	0	0	2	3	3	9	1	1	0	12.7	12.7	0	AG
44	164	77	28.6288	14	18	0	0	0	3	7	9	9	1	0	0	26.0333	26.0333	0	AG
73	155	53	22.0604	12	0	1	1	0	2	6	3	9	1	1	0	30.6667	30.6667	0	G
72	162	60	22.8624	14	25	1	0	0	3	1	3	9	1	1	1	8.06667	14.9	1	A
58	160	47	18.3594	17	0	1	0	0	3	6	3	9	0	0	0	13.3333	13.3333	0	A
66	160	60	23.4375	15	25	1	0	0	3	1	3	0	1	0	1	28	57.7	0	AG
63	155	49	20.3954	16	21	1	0	0	9	1	3	1	9	9	1	20.6333	45.3	0	AG
57	162	80	30.4832	16	0	1	1	0	3	1	3	9	9	9	1	13.3333	52.2333	0	AG
55	157	57	23.1247	15	28	1	0	0	3	2	2	9	9	1	1	19.6667	37.0333	0	A
40	173	62	20.7157	17	23	0	0	0	3	1	3	1	1	1	1	32.3	32.6333	0	G
57	165	57	20.9366	15	0	0	0	0	9	2	2	1	0	0	1	14.8333	33.1	1	AG
58	161	74	28.5483	16	25	1	0	0	9	1	3	9	9	9	1	25.6	86.4333	0	AG
55	159	55.5	21.9532	14	0	1	0	0	3	1	3	1	0	1	1	26.4	26.5333	0	AG
61	154	48	20.2395	17	26	1	0	0	3	1	3	9	1	0	1	12.5667	12.5667	1	A
47	165		0	14	22	0	0	0	3	1	3	9	0	1	1	7.26667	32.6333	0	G
56	155	52	21.6441	13	32	1	1	0	9	3	2	0	1	1	0	61.0667	61.0667	0	A
43	155	52	21.6441	15	20	0	1	1	9	1	3	9	9	9	1	15.9333	31.5333	0	AG
60	156	62.5	25.6821	16	23	1	1	0	9	2	2	9	1	0	1	7.1	15.2333	1	G
52	160	65	25.3906	15	26	1	1	1	9	3	3	9	1	0	1	37.1667	73.0667	1	A
46	156	60	24.6548	15	24	0	0	0	9	2	2	9	9	1	1	7.76667	54.5333	0	AG
54	160	60	23.4375	13	26	0	0	0	3	1	3	9	1	1	1	15.2333	20.5	0	A
50	148	55	25.1096	12	28	1	1	0	9	1	3	9	1	0	1	25.6333	55.5667	1	AG
72	156	50	20.5457	15	26	1	1	1	3	1	3	1	1	0	0	45.6333	45.6333	0	G
66	162	55	20.9572	13	0	1	0	0	3	1	3	9	1	1	1	23.1333	28.0333	1	AG
48	158	52.5	21.0303	18	25	0	0	0	9	3	2	9	1	1	1	8.4	35.7667	0	A
47	160	64.5	25.1953	15	23	1	0	0	3	1	3	9	1	0	1	14	29.1667	1	A
59	153	50	21.3593	0	0	9	9	9	9	1	3	9	1	1	1	11.6	15.4	0	AG
65	165	70	25.7117	15	25	1	0	0	9	1	3	9	1	1	1	15.8333	55.9	1	A
44	156	60	24.6548	14	24	0	1	1	3	1	3	9	9	9	1	19.4	38.9667	0	A
52	159	56	22.151	14	30	1	1	1	9	3	3	1	1	1	1	12.4667	18.2333	0	A
49	172	71	23.9995	15	28	0	0	0	3	1	3	0	1	1	1	19.4	46.9667	1	A
61	160	56	21.875	16	25	1	0	0	9	1	3	0	1	0	1	8.1	15.4667	0	AG
72	157	65	26.3702	17	21	1	1	0	3	1	3	0	1	1	1	3.6	3.6	1	AG
49	156	59	24.2439	13	24	1	0	0	4	1	3	0	1	0	1	13.8	13.9667	0	AG
51	160	48	18.75	14	27	1	0	0	3	1	3	0	9	9	1	51.6667	52.9333	0	A
48	155	55	22.8928	15	23	0	0	0	9	3	2	1	9	9	1	45.1	84.3333	0	AG
61	150	61	27.1111	15	28	1	0	0	9	1	3	0	1	0	1	9.2	37.4667	1	AG
55	162	60	22.8624	14	0	1	0	0	4	6	3	0	1	0	1	7.53333	45.3333	0	AG
42	160	45	17.5781	14	24	0	0	0	3	6	3	9	0	1	1	6.73333	9.86667	0	G
65	160	46	17.9688	13	24	1	0	0	9	7	3	9	9	9	1	1.83333	13.5	1	AG
44	158	55	22.0317	15	26	0	0	0	4	1	3	1	1	1	1	41	46.1333	0	AG
55	161	60	23.1473	15	0	1	0	0	3	1	3	9	1	0	1	15.2	31.5667	0	AG
55	160	73	28.5156	17	27	1	0	0	3	1	3	9	9	0	1	14.9	53.4	0	AG
62	155	61.5	25.5983	17	18	1	0	0	3	1	3	9	1	0	1	8.5	38.6667	1	A
46	160	42	16.4062	17	25	0	1	0	4	1	3	1	0	1	1	9.8	37.2667	1	AG
38	164	60	22.3081	14	28	0	0	0	9	2	2	9	1	1	1	11.7333	46.5667	1	G
52	161	72	27.7767	15	28	1	0	0	2	3	2	9	1	1	0	40.5	40.5	0	AG
47	165	70	25.7117	13	24	0	0	0	9	2	2	0	1	0	1	35.5333	53.4	0	A
68	160	65	25.3906	14	27	1	0	0	3	3	2	9	9	9	1	35.8333	45.8333	0	AG
48	158	53	21.2306	14	24	0	1	1	2	2	2	0	0	1	1	13.4	42.6667	0	AG
69	157	55	22.3133	13	22	1	0	0	3	1	3	9	1	1	1	9.13333	9.3	0	AG
53	153	46	19.6506	17	22	1	1	0	4	1	3	9	9	9	1	2.33333	2.33333	1	A
63	160	46	17.9688	17	23	1	0	0	9	1	3	9	0	0	1	5.03333	32.9	0	AG
61	153	69	29.4758	17	0	9	1	0	3	1	3	0	9	9	0	26.2333	26.2333	0	A
48	158	45	18.026	15	26	9	0	0	3	1	3	1	0	0	0	23.1333	23.1333	0	A
45	166	58	21.048	17	23	9	0	0	3	1	3	0	1	1	1	29.6	31.9	0	AG
53	160	63	24.6094	16	24	0	0	0	3	1	3	9	1	0	0	19.7667	19.7667	0	AG
53	155	55	22.8928	12	26	1	0	0	3	6	3	9	1	0	1	17.6333	22.7333	0	A
46	160	50	19.5312	15	0	0	0	0	3	1	3	1	1	1	1	15.2667	31.0667	0	AG
33	159	50.5	19.9755	11	24	0	0	0	3	1	3	9	1	0	1	18.0667	36.0667	0	AG
50	158	75	30.0433	15	28	0	1	0	1	4	9	9	9	9	0	30.0667	30.0667	0	AG
66	155	65	27.0552	20	24	1	0	0	9	1	3	9	9	9	1	17.1667	46.2	0	AG
61	170	77	26.6436	18	22	1	0	0	3	1	3	9	0	0	1	12.3667	35.1667	0	AG
54	155	63.5	26.4308	16	25	1	1	1	3	1	3	9	1	0	1	15.9333	44.5	0	A
53	163	77	28.9811	17	0	1	0	0	9	1	3	9	1	0	1	16.1667	41.8	0	AG
49	159	60	23.7332	14	0	0	1	0	9	3	2	0	1	1	0	21.3667	21.3667	0	A
72	158	75	30.0433	14	0	1	1	1	3	1	3	9	1	1	1	9.73333	27.1667	0	AG
47	160	50	19.5312	13	0	1	0	0	9	1	3	1	9	9	1	17.7667	23.4667	0	G
66	165	65	23.8751	18	0	1	0	0	9	6	3	9	1	0	1	12.4333	17.5	0	AG
70	158	50	20.0288	15	0	1	0	0	9	6	3	1	1	0	1	12.6	39.6667	0	A
62	155	67	27.8876	15	0	1	1	0	9	1	3	9	9	9	1	11.8	27.2667	0	AG
67	148	50	22.8269	20	0	1	0	0	3	6	3	1	1	0	0	17.6333	17.6333	0	AG
48	167	60	21.5139	16	0	1	1	1	9	1	3	0	9	9	1	25.5	26.1	0	A
46	156	67	27.5312	14	0	1	0	0	2	1	3	0	1	1	0	19.6	19.6	0	G
65	165	51	18.7328	18	0	1	1	0	9	7	9	9	9	9	1	27.8333	28.6	0	G
37	165	60	22.0386	12	0	0	0	0	9	4	3	0	0	0	1	16.0333	22.9667	0	A
61	158	51	20.4294	16	0	1	0	0	3	2	2	0	1	1	0	26.2	26.2	0	AG
43	158	47	18.8271	15	0	1	0	0	9	3	3	1	0	0	1	22.3667	32.3333	0	A
54	158	80	32.0461	15	0	1	0	0	3	1	3	1	1	0	0	19.8	19.8	0	AG
68	158	60	24.0346	14	0	1	0	0	3	1	3	1	1	1	1	12.2333	26	0	A
57	156	60	24.6548	17	0	1	0	0	9	2	1	1	9	9	1	38.5667	56.9333	0	AG
69	160	46	17.9688	16	0	1	0	0	9	1	3	1	1	0	1	16.2667	18.0667	0	G
71	160	58	22.6562	17	0	1	0	0	9	6	3	9	1	0	1	16.0667	19.6	1	A
55	155	57	23.7253	15	0	1	0	0	3	1	3	1	1	1	0	26.1667	26.1667	0	AG
44	160	46	17.9688	16	0	0	0	0	4	1	9	9	1	0	0	25.7333	25.7333	0	AG
60	159	44	17.4044	15	0	1	0	0	9	1	3	9	1	0	1	8.56667	21.7	0	A
82	154	43	18.1312	17	0	1	0	0	4	1	3	1	1	0	1	4.23333	4.23333	1	AG
49	163	55	20.7008	16	0	0	0	0	3	1	3	1	1	0	0	25.9	25.9	0	AG
65	153	48	20.5049	17	0	1	0	0	9	6	3	9	9	9	0	25.8667	25.8667	0	AG
66	158	65	26.0375	22	0	1	0	0	3	1	3	9	9	9	1	18	32.2	0	AG
46	159	63	24.9199	16	0	0	0	0	3	3	3	9	9	9	1	18.2333	23.7	0	G
52	160	73	28.5156	16	0	1	0	0	2	6	3	1	9	9	1	36.3667	63.4667	0	G
70	161	54	20.8325	15	0	1	1	0	3	1	3	1	9	9	0	19.3667	19.3667	0	G
23	160	40.5	15.8203	16	0	0	0	0	9	1	3	9	1	0	0	10	10	0	AG
59	153	80	34.1749	12	0	1	0	0	3	1	3	1	1	0	0	16.6333	16.6333	0	G
59	160	71	27.7344	16	0	1	0	0	3	1	3	1	1	1	1	23.4667	24.8667	0	AG
67	162	60	22.8624	19	0	1	0	0	9	1	3	1	1	0	1	14.4333	23.7333	0	AG
44	154	43	18.1312	16	0	0	0	0	9	1	3	9	9	9	1	7.4	24.5333	0	AG
74	152	59	25.5367	21	0	1	0	0	3	1	3	9	1	0	1	11	21.3333	0	AG
46	158	62	24.8358	15	0	0	0	0	3	1	3	9	9	9	1	13.0667	47.6333	0	A
57	152	46	19.91	15	0	1	0	0	3	1	3	9	9	9	0	20.9	20.9	0	AG
47	163	58	21.83	16	0	0	0	0	9	3	9	9	9	9	1	18.2333	29.8333	0	A
57	150	52	23.1111	15	0	1	0	0	3	1	3	9	1	0	1	9.26667	16.3	0	AG
47	160	48	18.75	18	0	0	1	1	9	1	3	9	1	0	0	15.9667	15.9667	0	A
44	162	64	24.3865	15	0	0	0	0	3	1	3	1	1	0	1	11.4333	15.9333	0	AG
45	157	60	24.3418	13	0	0	1	0	9	7	9	1	1	1	1	14.0333	29	0	A
54	160	55	21.4844	14	0	1	0	0	3	1	3	9	1	1	0	25.6667	25.6667	0	AG
62	158	59	23.634	15	0	1	0	0	3	1	3	9	1	1	0	25.6333	25.6333	0	AG
47	153	52	22.2137	13	0	0	0	0	4	1	3	9	1	0	1	11.4	15.4	1	G
56	165	57	20.9366	13	0	1	0	0	9	4	9	9	0	0	0	18.3	18.3	0	AG
25	158	56	22.4323	16	0	0	1	1	3	1	3	9	9	9	1	9.36667	20.5	0	AG
59	155	56	23.3091	13	0	1	0	0	9	1	3	9	9	9	0	23.1667	23.1667	0	AG
44	160	71	27.7344	16	0	0	0	0	9	4	9	0	9	9	0	23.2	23.2	0	AG
59	155	52	21.6441	15	0	1	0	0	9	7	9	9	9	9	1	14.4333	17.9333	0	AG
58	164	70	26.0262	16	0	1	0	0	9	1	3	0	1	1	0	22.8667	22.8667	0	AG
39	162	62.5	23.815	14	0	0	0	0	9	4	9	0	0	0	0	45.4	45.4	0	G
47	152	50	21.6413	17	0	1	0	0	3	1	3	9	0	0	1	25.8333	34.9667	0	AG
50	150	52	23.1111	15	0	1	0	0	3	1	3	9	9	9	1	10.5333	15.6	0	G
51	160	67	26.1719	18	0	0	1	0	1	6	3	1	1	0	1	23.3	84.4333	0	AG
45	158	51	20.4294	15	0	0	0	0	3	5	9	9	9	9	0	16.2	16.2	0	A
61	160	61	23.8281	14	0	1	0	0	9	5	9	1	1	0	1	103.833	272.733	0	AG
60	160	65	25.3906	16	0	1	0	0	3	1	3	9	1	0	1	12.1	23.2667	0	A
62	156	49	20.1348	17	0	1	1	0	3	1	3	1	1	0	1	8.9	17.0333	0	A
59	163	60	22.5827	17	0	1	1	0	3	1	3	0	1	0	1	12.2	21.6	0	G
58	160	46	17.9688	13	0	1	0	0	9	5	2	9	9	9	1	3.9	3.9	1	G
59	140	43	21.9388	15	0	1	0	0	3	1	3	9	9	9	1	15.1333	20.9333	0	A
46	167	63	22.5896	14	0	0	1	0	2	7	3	9	9	9	1	16.9	81.4333	0	A
63	158	50	20.0288	15	0	1	1	0	3	1	3	9	1	1	1	14.8	18.6	0	A
50	169	75	26.2596	15	0	1	0	0	3	6	3	9	9	9	1	7.2	10.2667	1	A
66	160	49	19.1406	19	0	1	0	0	3	1	3	9	1	0	0	12.8	12.8	0	G
60	158	58	23.2335	21	0	1	0	0	3	1	3	9	9	9	0	11.6667	11.6667	0	AG
61	156	60	24.6548	13	0	1	0	0	9	1	3	9	9	9	1	8.86667	13	0	A
67	158	72	28.8415	15	0	1	1	0	3	1	3	0	1	0	1	8.5	21.9667	0	AG
56	160	60	23.4375	18	0	1	1	0	3	1	3	9	1	0	0	23.5333	23.5333	0	A
65	160	60	23.4375	16	0	1	0	0	9	1	3	9	9	9	1	31.6333	35.5333	0	A
68	160	58	22.6562	14	0	1	1	0	3	1	3	0	1	0	0	12.5	12.5	0	AG
70	155	49	20.3954	13	0	1	0	0	9	0	9	9	9	9	1	8.83333	15.0333	0	A
50	156	56	23.0112	14	0	0	0	0	3	1	3	0	1	1	0	23.4	23.4	0	G
64	153	55	23.4952	16	0	1	0	0	3	1	3	9	9	9	1	14.1333	22.8667	0	AG
64	163	55	20.7008	16	0	1	0	0	9	1	3	1	1	0	1	18.4667	18.7	0	AG
47	163	60	22.5827	18	0	0	0	0	3	1	3	0	1	0	1	4.4	11.8333	0	AG
80	160	50	19.5312	16	0	1	9	9	9	7	9	9	9	9	0	18.7667	18.7667	0	A
48	157	48	19.4734	14	0	1	0	0	4	1	3	0	1	1	1	8.86667	20.7333	0	AG
42	157	53	21.5019	15	0	0	0	0	9	1	3	0	1	0	1	4.46667	11.7	0	AG
50	160	56	21.875	15	0	0	0	0	9	1	3	1	0	0	1	60.8	66.0333	0	AG
59	158	54	21.6311	20	0	1	0	0	3	1	3	1	1	0	0	11.5333	11.5333	0	AG
50	160	65	25.3906	18	0	0	1	0	9	2	1	0	9	9	0	18.3	18.3	0	AG
45	160	68	26.5625	15	0	0	1	0	3	1	3	1	9	9	1	10.2	18.8	0	G
46	160	66	25.7812	15	0	0	1	0	2	1	3	0	0	0	0	19.3	19.3	0	A
63	160	57	22.2656	15	0	1	0	0	3	1	3	1	1	0	1	9.3	19.9	0	A
56	159	47	18.591	15	0	1	1	0	9	2	2	0	9	9	0	22.3667	22.3667	0	AG
55	160	55	21.4844	15	0	1	0	0	3	2	2	1	0	0	0	10.9333	10.9333	0	AG
57	164	70	26.0262	18	0	1	1	0	3	1	3	0	0	1	1	18.7667	19.2667	0	G
52	155	50	20.8117	15	0	0	0	0	3	1	3	1	0	0	0	10.7	10.7	0	A
58	160	86	33.5938	16	0	1	0	0	4	1	3	1	1	0	1	7.43333	10.9	0	G
44	160	47.5	18.5547	15	0	0	1	0	3	1	3	1	1	1	0	17.7333	17.7333	0	AG
47	159	57	22.5466	13	0	0	0	0	9	6	3	9	1	0	1	8.13333	33.0667	0	A
47	160	71	27.7344	16	0	1	0	0	9	1	3	0	9	9	1	13.9	37.4333	0	AG
47	164	65	24.1672	15	0	0	0	0	9	2	2	0	9	9	1	12.3667	35.1667	0	AG
69	165	57	20.9366	16	0	1	0	0	3	1	3	1	1	0	0	14.9	14.9	0	AG
71	158	57	22.8329	16	0	1	0	0	9	1	3	0	1	0	0	11.4	11.4	0	A
46	160	65	25.3906	13	0	0	0	0	3	1	3	1	1	1	0	19.6667	19.6667	0	AG
48	160	60	23.4375	16	0	0	0	0	3	1	3	9	1	1	1	14.5333	35.3333	0	A
65	150	51	22.6667	17	0	1	0	0	3	1	3	0	1	0	0	14.1333	14.1333	0	AG
55	160	74	28.9062	15	0	1	0	0	3	1	3	0	1	1	1	17.6333	18	0	A
49	160	57	22.2656	16	0	0	0	0	3	2	2	1	1	1	1	17.9667	37.9	0	A
60	158	45	18.026	16	0	1	0	0	4	1	9	1	1	0	0	21.4	21.4	0	AG
60	150	46	20.4444	17	0	1	0	0	3	0	3	9	9	9	1	9.1	11	0	AG
71	165	52	19.1001	14	0	1	0	0	3	1	3	0	1	1	0	10.2333	10.2333	0	AG
65	154	63	26.5643	17	0	1	0	0	3	1	3	0	1	0	1	11.1667	12.0667	0	G
49	155	59	24.5578	17	0	1	0	0	3	1	3	1	1	1	1	13.9667	18.8667	0	AG
50	165	50	18.3655	16	0	0	1	0	3	1	3	1	1	1	1	7.66667	19.5667	0	A
48	164	61	22.68	18	0	0	0	0	2	1	3	0	1	0	0	12.3333	12.3333	0	AG
35	155	45	18.7305	16	0	0	0	0	9	1	9	0	9	9	0	19.5667	19.5667	0	A
39	166	74	26.8544	13	0	0	1	0	3	1	3	0	1	1	0	17.8333	17.8333	0	G
59	160	52	20.3125	15	0	1	0	0	4	1	3	1	0	1	0	16.3667	16.3667	0	AG
53	163	62	23.3355	16	0	0	0	0	3	1	3	9	1	1	1	11.6333	19.3	0	G
59	157	64	25.9645	14	0	1	1	0	3	7	3	0	1	1	0	18.7	18.7	0	A
43	158	54	21.6311	12	0	0	0	0	3	1	3	0	1	0	1	13.0667	18.4	0	A
56	154	57	24.0344	15	0	0	1	0	2	1	3	0	9	9	1	38.5667	63.7333	0	AG
42	158	49	19.6283	15	0	0	0	0	3	1	3	1	0	0	0	16.0333	16.0333	0	G
44	167	70	25.0995	14	0	1	0	0	9	4	9	0	0	0	1	5.03333	17.7	0	AG
50	159	59	23.3377	13	0	1	1	0	9	1	9	9	9	9	1	17.9667	20.1333	0	AG
65	155	60	24.974	17	0	1	1	0	9	1	3	1	1	1	0	13.7333	13.7333	0	AG
64	160	56	21.875	18	0	1	0	0	3	1	3	1	1	1	1	8.1	17.8	0	G
44	157	58	23.5304	14	0	0	1	0	3	1	3	0	1	0	0	9.2	9.2	0	A
59	158	61	24.4352	16	0	1	1	0	3	1	3	0	1	1	0	16.7667	16.7667	0	AG
51	165	63	23.1405	15	0	0	1	0	1	4	9	9	9	9	1	5.06667	28.6333	0	A
51	150	46	20.4444	14	0	0	0	0	3	1	3	9	1	1	0	15.8333	15.8333	0	G
42	162	72	27.4348	15	0	0	1	0	1	2	1	0	9	9	1	53.3	69.5333	0	AG
58	158	51	20.4294	16	0	1	0	0	9	1	3	0	9	9	1	6.66667	11.2333	0	AG
72	160	58	22.6562	13	0	1	0	0	3	1	3	0	1	0	1	5.86667	8.33333	0	AG
59		95	0	18	0	1	0	0	9	1	3	0	1	0	1	43.3333	60.7	0	A
48	162	63	24.0055	15	0	1	0	0	9	4	9	0	9	9	1	24.3667	33.1333	0	A
63	160	52	20.3125	17	0	1	1	0	3	1	3	0	1	1	0	16.9333	16.9333	0	G
56	159	57	22.5466	18	0	1	1	0	3	6	3	0	1	0	0	16.9667	16.9667	0	G
62	165	60	22.0386	14	0	1	1	0	3	1	3	0	9	9	1	9.43333	17.3667	0	AG
65	150	53	23.5556	14	0	1	1	0	4	1	3	1	1	0	0	16.7667	16.7667	0	A
59	160	55	21.4844	15	0	1	0	0	3	1	3	0	1	1	0	15.8	15.8	0	AG
46	168	66	23.3844	14	0	1	1	0	3	1	3	1	1	0	0	16.2	16.2	0	AG
50	156	58	23.833	14	0	0	0	0	3	1	3	1	9	9	1	19.8	34.1	0	AG
62	159	53	20.9644	17	0	1	0	0	9	1	3	1	1	0	1	14.3333	15.2	0	G
54.5
